# Supplementary material for: An Atypical Kappa‐Class Chaperone‐Usher Fimbriae of a Human Enterotoxigenic Escherichia coli Strain Shows Multi‐Host Adherence and Distinct Phylogenetic Feature
Source: Microbiol Immunol. 2025 Mar 2;69(5):270–9. doi: 10.1111/1348-0421.13208 (PMC12050912; doi:10.1111/1348-0421.13208)
Supplement: Supplementary file 2 — Supporting information. [file MIM-69-270-s001.xlsx]

## Sheet: Sheet1
Table S1. primers used for sanger sequece
Target gene	Primer Name	Oligonucleotide sequence 5'-3'
CS6O169	CS6-1.5-F	CCATGATTACGAATTCTGAGTCGTCTGGAGCATTAT
	CS6-1.5-pR	ACGCATTGATTGATTGGAGT
	CS6-1.5-BF	AGAAAGCATCTCTTCCGTT
	CS6-SalI-Sph-f	ACGCGTCGACCAACTGGCTCGGGAACATGGCA
	CS6-880-f	GATATTGATTCCGCTGTTCGT
	CS6-1053-r	TACATTAACCAGCTTTCCGATC
	CS6-1408-f	GACAGCACACCATCAGTTCA
	CS6-1730-f	CCAGTGTTCCGTCTCCTGTTT
	CS6-2379-f	TTCGTTTGTTTATTGCTGTACC
	CS6-2574-r	AGATTACGCAACCGCCATGAAA
	CS6-2876-f	TTTCCAATAACCAACCTCATGT
	cssD1852-f	TGCAAATACAGGAACGGCAACC
	cssD1361-r	GTAAAAACGCCATAGGGAGAGG
	CS6-4466-f	CAACTGAGCGTGAGAAGCA
	CS6-SalI-SphI-r	ACATGCATGCCCGAACCGATCAAACGTGCTGG
	CS6-1.5-DF	TACGTGCTTGATCGATAGGA
	CS6-1.5-CR	TACCGTCTGACAGAGCTGGT
	CS6-1.5-EF	ACCAGCATAGTGCTCCAGAC
	CS6-1.5-DR	CTGACCTGGTGATACCGGAT
CS8O169	pSTV-F	GTGCGGACTGTTGTAACTCA
	cof-ar	TCTGGTGTTTTATGATGCCA
	cof-bf	GCGGTATTATAACGTGGTTA
	cof-br	ATCTGATGAACACAGACTGG
	cof-cf	GTTTAATCTGTATATAACAGACCAGG
	cof-cr	ATCAGACATAGCAGTATCGC
	cof-df	TAATGTCACCAGTGTTGCTG
	cof-dr	CGCGTTGAGCAAGAACTACT
	cof-ef	ATAATCCATCAGGAGGAGCT
	cof-er	CACCACTATAAAGTGGGTTG
	cof-ff	ACGGCAAATTGTATCGAACG
	cof-fr	CTCTTCTCTGTCACTGTTACCA
	cof-gf	ACTCAACGACAGTGAAGGAA
	cof-gr	CTCATCAAATGATGAACATCCC
	cof-hf	CGTCTGAACAATATGGTTTGG
	cof-hr	ATGTTCCGCTCTGCAATACA
	cof-if	GATACAAGCCTGCTGTCATC
	cof-ir	TCTAACACCTCATCAATATG
	cof-jf	CTGGCGATATCAAATGGAGA
	cof-jr	TGATCAGCAGATACACTGCC
	cof-kf	GCGACAGGCTTATAGTGAGT
	cof-kr	TGTGCTATAGCTCGGTTCCA
	cof-lf	AGGTGATGTCATGGCAAAAG
	cof-lr	ATAACATGCTCTCTTCCGGA
	cof-mf	TCCTACACACCCAGAGCTG
	cof-mr	CTGATACAGTACCGAGCACC
	cof-nf	ATCACACATACGGAAAATGC
	cof-nr	CTGAACTCCAGGAGTGAATAG
	cof-of	GTTAGTAAAAGAGATACTTCGCTC
	cof-or	CTCCTCCAATAATGGAGGAT
	cof-pf	TATGTGCTACGTGGATTTCT
	cof-pr	ATTCAGGCCTAGTATGAGTCG
	cof-qf	GCAACGGAACATTCATCAGT
	pSTV-R	ATAAGCTCATTCGCCATTCA
F4O169	pSTV-F	GTGCGGACTGTTGTAACTCA
	K88-pR	CGTCGATTCTCAGTTGTTCT
	K88-AF	ATGCACTACCCTCCAGTTCT
	K88-AR	CTCCAGGACTAATAGCCACATA
	K88-BF	ATAAAGCTGCCCTCATTCCA
	K88-BR	CCCATTACCAAATTGTAGCG
	K88-CF	GGGAATCCAATTTATCCCAG
	K88-CR	CCCTAGTGGCGGTAAACATA
	K88-DF	ATTCTAGTGCATTTGGCTCG
	K88-DR	TGTGTATTTCTGGAGGCTGT
	K88-EF	GGATCAGTCAACCAGTCAAA
	K88-ER	GTCTGCAGACAATGATGCAA
	K88-FF	TTAGGGACATGTCGAATTCC
	K88-FR	GGTACCCGAGGTATTCTTCT
	K88-GF	CGGTAAGAATATCAGTGATGG
	K88-GR	CACCAAAACATTCCTTGGAC
	K88-HF	GTAGTGGAGCTCAATCACTTGG
	K88-HR	TACCGCTATCAGGTACCATC
	K88-IF	ACAAGAGAAGTATTCCGGGC
	K88-IR	ACTGCGTGCTTTCTCGATTA
	K88-JF	ATAGTGGATTTTGCTGGAGG
	K88-JR	CTCCACACTGTTAAGCTGAA
	K88-KF	AGGCTATGATGGTACCATCG
	K88-KR	AATGTAGCCCAATTCCAACA
	K88-LF	TGTGGTAGCCTATAATGGGG
	K88-LR	CTGCTTACACCCTTCAACAT
	K88-MF	ATCTCAACTGAGCGTGAGAA
	K88-MR	CGCTAGATGTCGATGGTTCA
	K88-NF	AATTCACTTCAGAGTGGCCA
	pSTV-R	ATAAGCTCATTCGCCATTCA
